# Supplementary material for: Fabrication and Optimization of Essential-Oil-Loaded Nanoemulsion Using Box–Behnken Design against Staphylococos aureus and Staphylococos epidermidis Isolated from Oral Cavity
Source: Pharmaceutics. 2022 Aug 5;14(8):1640. doi: 10.3390/pharmaceutics14081640 (PMC9416493; doi:10.3390/pharmaceutics14081640)
Supplement: Supplementary file 1 [file pharmaceutics-14-01640-s001.zip]

Archive with 1 entries (1 files):
- pharmaceutics-1831498-supplementary.pdf
